# Supplementary material for: The Young-Feynman controlled double-slit electron interference experiment
Source: Sci Rep. 2019 Jul 18;9:10458. doi: 10.1038/s41598-019-43323-2 (PMC6639407; doi:10.1038/s41598-019-43323-2)
Supplement: Supplementary file 2 — Deatest 1 [file 41598_2019_43323_MOESM2_ESM.zip]

Archive with 1 entries (1 files):
- 34 Video_2014_07_16-16_12_3 copy.avi
